# Supplementary material for: Oxidative Stress Score as a Simplified Surrogate for Prognostic Stratification and Therapeutic Decision-Making in Multiple Myeloma
Source: Pharmaceuticals (Basel). 2025 Jun 12;18(6):878. doi: 10.3390/ph18060878 (PMC12195873; doi:10.3390/ph18060878)
Supplement: Supplementary file 1 [file pharmaceuticals-18-00878-s001.zip]

Archive with 1 entries (1 files):
- pharmaceuticals-3626358-supplementary.pdf
